# Supplementary material for: Influence on Soybean Aphid by the Tripartite Interaction between Soybean, a Rhizobium Bacterium, and an Arbuscular Mycorrhizal Fungus
Source: Microorganisms. 2022 Jun 11;10(6):1196. doi: 10.3390/microorganisms10061196 (PMC9228533; doi:10.3390/microorganisms10061196)
Supplement: Supplementary file 1 [file microorganisms-10-01196-s001.zip]

Archive with 1 entries (1 files):
- microorganisms-1743655-supplementary.pdf
